# Supplementary material for: Optic Nerve Sheath Diameter in Preterm Infants: Relationship with Respiratory Support and the Influence of Gestational Maturity
Source: J Clin Med. 2026 May 13;15(10):3732. doi: 10.3390/jcm15103732 (PMC13207705; doi:10.3390/jcm15103732)
Supplement: Supplementary file 1 [file jcm-15-03732-s001.zip]

Archive with 1 entries (1 files):
- jcm-4283879-supplementary.pdf
